# Supplementary material for: Analysis of Heterodimeric “Mutual Synergistic Folding”-Complexes
Source: Int J Mol Sci. 2019 Oct 16;20(20):5136. doi: 10.3390/ijms20205136 (PMC6829572; doi:10.3390/ijms20205136)
Supplement: Supplementary file 1 [file ijms-20-05136-s001.zip]

Archive with 4 entries (3 files):
- Supplementary/
- Supplementary/FigS1.tif
- Supplementary/FigS2.tif
- Supplementary/MentesA2019_TableS.xlsx
