# Supplementary material for: Analysis of Heterodimeric “Mutual Synergistic Folding”-Complexes
Source: Int J Mol Sci. 2019 Oct 16;20(20):5136. doi: 10.3390/ijms20205136 (PMC6829572; doi:10.3390/ijms20205136)
Supplement: Supplementary file 1 [file ijms-20-05136-s001.zip › Supplementary/MentesA2019_TableS.xlsx]

## Sheet: Table S1 SIMPER
A. SUBUNITS
AA	Av. dissim	Contrib. %	Cumulative %	Mean Histone	Mean NGF	Mean Other	Mean Bulb	Mean L27	Mean GLHE
Lys	2.362	7.404	7.404	9.98	7.3	5.35	2.25	4.66	6.83
Ala	2.328	7.298	14.7	9.75	6.23	6.15	5.24	8.39	5.32
Leu	2.277	7.137	21.84	10.4	4.5	11.9	10.4	11.2	9.57
Gly	2.188	6.859	28.7	7.76	8.71	5.81	10.6	2.83	7.19
Arg	2.038	6.388	35.09	8.91	9.99	6.02	4.31	4.68	4.98
Glu	2.007	6.291	41.38	5.86	5.09	7.33	2.42	13.1	7.91
Ser	1.866	5.848	47.22	6.13	8.07	6.5	7.63	5.61	6.24
Pro	1.725	5.406	52.63	2.88	2.45	7.67	2.09	1.85	4.33
Val	1.65	5.171	57.8	6.7	8.38	5.16	8.98	11.2	6.55
Gln	1.65	5.171	62.97	3.78	3.52	7.57	4.92	7.49	4.84
Asp	1.608	5.042	68.02	3.61	5.55	5.65	6.88	4.65	5.68
Asn	1.551	4.86	72.88	2.79	2.08	4.42	8.81	4.68	4.24
Thr	1.531	4.799	77.67	5.66	8.47	4.39	5.98	3.74	6.42
Ile	1.463	4.584	82.26	5.5	4.38	5.38	4.04	2.8	6.18
Tyr	1.14	3.572	85.83	2.9	2.91	1.96	5.1	3.74	3.28
Cys	1.045	3.274	89.11	0.437	4.94	0.727	2.38	0.926	1.9
His	0.9971	3.125	92.23	2.66	1.87	2.09	2.55	3.72	2.24
Phe	0.9657	3.027	95.26	2.44	1.44	2.59	1.5	2.81	3.29
Met	0.8479	2.658	97.92	1.65	1.26	2.5	1.2	1.87	1.96
Trp	0.6649	2.084	100	0.261	2.87	0.867	2.69	0	1.04
B. COMPLEX
AA	Av. dissim	Contrib. %	Cumulative %	Mean GLHE	Mean Histone	Mean NGF	Mean Other	Mean Bulb	Mean L27
Lys	1.996	8.04	8.04	6.79	9.82	7.22	5.48	2.26	4.67
Ala	1.959	7.889	15.93	5.36	9.85	6.32	5.63	5.23	8.41
Arg	1.664	6.701	22.63	4.84	8.44	10	5.46	4.32	4.67
Leu	1.649	6.643	29.27	9.45	10.5	4.51	11.1	10.4	11.2
Glu	1.593	6.416	35.69	7.65	5.88	5.12	7.68	2.42	13.1
Gly	1.448	5.831	41.52	7.15	7.19	8.78	5.91	10.6	2.8
Ser	1.428	5.752	47.27	6.33	6.56	8.04	6.79	7.63	5.61
Pro	1.317	5.306	52.58	4.49	3.23	2.46	7	2.09	1.87
Gln	1.278	5.149	57.73	4.69	4.38	3.51	6.56	4.92	7.48
Asp	1.25	5.035	62.76	5.77	3.64	5.54	6.4	6.88	4.67
Asn	1.238	4.988	67.75	4.28	2.98	2.07	4.51	8.81	4.67
Val	1.193	4.807	72.56	6.65	6.33	8.41	4.76	8.99	11.2
Thr	1.117	4.5	77.06	6.46	5.66	8.43	4.53	5.97	3.74
Ile	1.091	4.394	81.45	6.19	5.5	4.34	5.72	4.04	2.8
Cys	0.9097	3.664	85.11	1.87	0.449	4.93	0.556	2.38	0.935
Tyr	0.9036	3.639	88.75	3.31	2.81	2.89	2.51	5.1	3.74
His	0.7934	3.195	91.95	2.29	2.54	1.86	2.29	2.54	3.74
Phe	0.7601	3.061	95.01	3.35	2.33	1.43	3.39	1.5	2.8
Met	0.6247	2.516	97.53	1.98	1.69	1.23	2.77	1.2	1.87
Trp	0.6142	2.474	100	1.07	0.245	2.88	0.934	2.69	0

## Sheet: Table S2 PFAM-SCs
A: GLHE
		Chain 1					Chain 2
PDB ID	Complex name	PFAM ID	Chain	PDB start	PDB end	Pfam name	PFAM ID	Chain	PDB start	PDB end	Pfam name	Intermolecular SCs
1ay7	GUANYL-SPECIFIC RIBONUCLEASE SA	PF00545.19	A	11	90	Ribonuclease	PF01337.17	B	5	80	Barstar	Yes
1qav	ALPHA-1 SYNTROPHIN (RESIDUES 77-171)	PF00595.23	A	82	160	PDZ	PF00595.23	B	1018	1094	PDZ	No
1u5s	Cytoplasmic protein NCK2	PF00018.27	A	11	58	SH3_1	PF00412.21	B	79	133	LIM	No
1uzx	VACUOLAR PROTEIN SORTING-ASSOCIATED PROTEIN VPS23	PF05743.12	A	31	153	UEV	PF00240.22	B	3	74	ubiquitin	No
1zgu	Ubiquitin-conjugating enzyme E2 variant 2	PF00179.25	A	36	138	UQ_con	PF00240.22	B	3	74	ubiquitin	No
2bf8	UBIQUITIN-CONJUGATING ENZYME E2-25 KDA	PF00179.25	A	8	147	UQ_con	PF11976.7	B	22	91	Rad60-SLD	No
2fuh	Ubiquitin-conjugating enzyme E2 D3	PF00179.25	A	5	141	UQ_con	PF00240.22	B	3	74	ubiquitin	No
2fyl	Alpha-2-macroglobulin receptor-associated protein	PF06400.10	A	18	96	Alpha-2-MRAP_N	PF00057.17	B	3	40	Ldl_recept_a	No
2ggp	Metal homeostasis factor ATX1	PF00403.25	A	9	66	HMA	PF00403.25	B	6	65	HMA	No
2k1r	Copper-transporting ATPase 1	PF00403.25	A	7	68	HMA	PF00403.25	B	79	133	HMA	Yes
2k2s	Micronemal protein 1	PF11476.7	A	1	136	TgMIC1						n.d.
2k79	SH3 domain of Tyrosine-protein kinase ITK/TSK	PF00018.27	A	177	223	SH3_1	PF00017.23	B	239	322	SH2	No
2k8c	Ubiquitin	PF00240.22	A	3	74	ubiquitin	PF09070.10	B	51	121	PFU	No
2kfk	Bud emergence protein 1	PF00564.23	A	5	58	PB1	PF00564.23	B	107	173	PB1	No
2kwi	Ras-related protein Ral-B	PF00071.21	A	16	177	Ras						n.d.
2l29	Insulin-like growth factor 2 receptor variant	PF00878.17	A	1511	1599	CIMR	PF00878.17	A	1607	1647	CIMR	No
2lvo	Ubiquitin	PF00240.22	A	3	74	ubiquitin	PF02845.15	C	458	497	CUE	No
2lz6	Ubiquitin	PF00240.22	A	3	74	ubiquitin	PF00018.27	B	11	56	SH3_1	No
2mcn	CD2-associated protein	PF14604.5	A	6	55	SH3_9	PF00240.22	B	3	74	ubiquitin	No
2mj5	Polyubiquitin-C	PF00240.22	A	3	74	ubiquitin						n.d.
2oob	E3 ubiquitin-protein ligase CBL-B	PF00240.22	B	3	72	ubiquitin						n.d.
2ptt	CD48 antigen	PF07686.16	A	9	92	V-set	PF11465.7	B	3	109	Receptor_2B4	No
2rse	Peptidyl-prolyl cis-trans isomerase FKBP1A	PF00254.27	A	914	1005	FKBP_C	PF08771.10	B	1009	1102	FRB_dom	No
2uyz	SUMO-CONJUGATING ENZYME UBC9	PF00179.25	A	8	150	UQ_con	PF11976.7	B	22	91	Rad60-SLD	No
2xy8	DNA POLYMERASE III SUBUNIT EPSILON	PF00929.23	A	9	175	RNase_T	PF06440.10	B	10	70	DNA_pol3_theta	No
2z59	Protein ADRM1	PF04683.12	A	29	111	Proteasom_Rpn13	PF00240.22	B	3	74	ubiquitin	No
3rnk	Programmed cell death protein 1	PF07686.16	A	39	144	V-set	PF07679.15	B	25	119	I-set	No
3uyo	Tyrosine-protein kinase ABL1	PF00017.23	A	146	221	SH2	PF00041.20	D	7	78	fn3	No
4jqw	Nucleotide-binding oligomerization domain-containing protein 1	PF00619.20	A	21	98	CARD	PF00240.22	C	3	73	ubiquitin	No
4pou	Ribonuclease pancreatic	PF00074.19	A	4	121	RnaseA	PF07686.16	B	14	119	V-set	Yes
PFAM ID	PFAM NAME	DB
PF00240.22	Ubiquitin family	11
PF00179.25	Ubiquitin-conjugating enzyme	4
PF00403.25	Heavy-metal-associated domain	4
PF00071.21	Ras family	3
PF00018.27	SH3 domain	3
PF07686.16	Immunoglobulin V-set domain	3
PF00595.23	PDZ domain (Also known as DHR or GLGF)	2
PF11976.7	Ubiquitin-2 like Rad60 SUMO-like	2
PF00017.23	SH2 domain	2
PF00564.23	PB1 domain	2
PF00878.17	Cation-independent mannose-6-phosphate receptor repeat	2
PF00545.19	ribonuclease	1
PF01337.17	Barstar (barnase inhibitor)	1
PF00072.23	Response regulator receiver domain	1
PF01627.22	Hpt domain	1
PF14847.5	Ras-binding domain of Byr2	1
PF00412.21	LIM domain	1
PF05743.12	UEV domain	1
PF06400.10	Alpha-2-macroglobulin RAP N-terminal domain	1
PF00057.17	Low-density lipoprotein receptor domain class A	1
PF00085.19	Thioredoxin	1
PF01451.20	Low molecular weight phosphotyrosine protein phosphatase	1
PF11476.7	Toxoplasma gondii micronemal protein 1 TgMIC1	1
PF09070.10	PFU (PLAA family ubiquitin binding)	1
PF02845.15	CUE domain	1
PF14604.5	Variant SH3 domain	1
PF11465.7	Natural killer cell receptor 2B4	1
PF00254.27	FKBP-type peptidyl-prolyl cis-trans isomerase	1
PF08771.10	FKBP12-rapamycin binding domain	1
PF00929.23	Exonuclease	1
PF06440.10	DNA polymerase III theta subunit	1
PF04683.12	Proteasome complex subunit Rpn13 ubiquitin receptor	1
PF02196.14	Raf-like Ras-binding domain	1
PF07679.15	Immunoglobulin I-set domain	1
PF00041.20	Fibronectin type III domain	1
PF00619.20	Caspase recruitment domain	1
PF00074.19	Pancreatic ribonuclease	1
B: MFHE
		Chain 1					Chain 2
PDB ID	Complex name	PFAM ID	Chain	PDB start	PDB end	Pfam name	PFAM ID	Chain	PDB start	PDB end	Pfam name	Intermolecular SCs
1kbh	nuclear receptor coactivator	PF08815.9	A	1	47	Nuc_rec_co-act	PF09030.9	B	51	103	Creb_binding	Yes
2l14	CREB-binding protein	PF09030.9	A	2062	2114	Creb_binding	PF11707.7	A	2064	2106	Npa1	No
2c52	CREB-BINDING PROTEIN	PF09030.9	A	5	57	Creb_binding	PF11707.7	A	7	49	Npa1	No
1zl8	LIN-7	PF02828.15	A	9	53	L27	PF02828.15	B	109	158	L27	Yes
2lnh	Neural Wiskott-Aldrich syndrome protein	PF00786.27	A	2	55	PBD	PF14604.5	B	77	128	SH3_9	n.d.
1u35	alpha-satellite DNA	PF00125.23	A	438	531	Histone	PF15511.5	B	33	95	CENP-T_C	n.d.
1f66	PALINDROMIC 146 BASE PAIR DNA FRAGMENT	PF00125.23	A	436	531	Histone	PF15511.5	B	33	95	CENP-T_C	n.d.
1aoi	PALINDROMIC 146 BP DNA REPEAT 8/9 FROM HUMAN X-CHROMOSOME ALPHA SATELLITE DNA	PF00125.23	A	38	131	Histone	PF15511.5	B	33	95	CENP-T_C	n.d.
2aro	Histone H2A-IV	PF00125.23	A	13	88	Histone	PF16211.4	A	91	118	Histone_H2A_C	Yes
2nqb	alpha-satellite DNA	PF00125.23	A	438	531	Histone	PF15511.5	B	33	95	CENP-T_C	Yes
3afa	Histone H3.1	PF00125.23	A	38	131	Histone	PF15511.5	B	34	95	CENP-T_C	Yes
1id3	PALINDROMIC 146BP DNA FRAGMENT	PF00125.23	A	38	131	Histone	PF15511.5	B	31	95	CENP-T_C	Yes
2k42	Wiskott-Aldrich syndrome protein	PF00786.27	A	5	56	PBD	PF04806.11	B	76	91	EspF	Yes
1bnd	BRAIN DERIVED NEUROTROPHIC FACTOR	PF00243.17	A	8	116	NGF	PF00243.17	B	8	116	NGF	Yes
1b8m	PROTEIN (BRAIN DERIVED NEUROTROPHIC FACTOR)	PF00243.17	A	8	116	NGF	PF00243.17	B	12	127	NGF	Yes
3nqj	Histone H3-like centromeric protein A	PF00125.23	A	60	133	Histone	PF15511.5	B	34	92	CENP-T_C	Yes
2yfw	HISTONE H3-LIKE CENTROMERIC PROTEIN CSE4	PF00125.23	A	105	180	Histone	PF15511.5	B	31	94	CENP-T_C	Yes
4ne3	Centromere protein S	PF15630.5	A	17	92	CENP-S	PF09415.9	B	12	81	CENP-X	Yes
3b0b	Centromere protein S	PF15630.5	A	14	89	CENP-S	PF09415.9	C	10	79	CENP-X	n.d.
3v9r	Uncharacterized protein YOL086W-A	PF15630.5	A	9	83	CENP-S	PF09415.9	B	5	80	CENP-X	Yes
3b0c	Centromere protein T	PF15511.5	T	11	98	CENP-T_C	PF15510.5	W	4	76	CENP-W	Yes
1kj1	lectin I	PF01453.23	A	13	78	B_lectin	PF01453.23	D	13	78	B_lectin	No
5d5g	Tuber agglutinin	PF01453.23	A	11	78	B_lectin	PF01453.23	B	14	108	B_lectin	No
2d04	neoculin acidic subunit	PF01453.23	A	10	75	B_lectin	PF01453.23	B	9	75	B_lectin	No
3mez	Mannose-specific lectin 3 chain 1	PF01453.23	A	6	107	B_lectin	PF01453.23	B	14	111	B_lectin	Yes
1krl	MONELLIN CHAIN A	PF09200.9	A	101	143	Monellin	PF09200.9	B	101	140	Monellin	Yes
2n4q	Chromobox protein homolog 8	PF17793.1	B	503	563	AHD						n.d.
4kud	Histone H3	PF00125.23	A	38	131	Histone	PF15511.5	B	31	95	CENP-T_C	n.d.
5gt3	Histone H3.1	PF00125.23	A	38	131	Histone	PF15511.5	B	33	95	CENP-T_C	n.d.
1hv2	ELONGIN C	PF03931.14	A	5	65	Skp1_POZ	PF17211.2	B	157	171	VHL_C	No
PFAM ID	PFAM NAME	DB
PF00125.23	Core histone H2A/H2B/H3/H4	11
PF15511.5	Centromere kinetochore component CENP-T histone fold	11
PF01453.23	D-mannose binding lectin	8
PF00243.17	Nerve growth factor family	4
PF09030.9	Creb binding	3
PF15630.5	CENP-S protein	3
PF09415.9	CENP-S associating Centromere protein X	3
PF11707.7	Ribosome 60S biogenesis N-terminal	2
PF02828.15	L27 domain	2
PF00786.27	P21-Rho-binding domain	2
PF09200.9	Monellin	2
PF08815.9	Nuclear receptor coactivator	1
PF14604.5	Variant SH3 domain	1
PF16211.4	C-terminus of histone H2A	1
PF04806.11	EspF protein repeat	1
PF15510.5	CENP-W protein	1
PF17793.1	ANC1 homology domain (AHD)	1
PF03931.14	Skp1 family tetramerisation domain	1
PF17211.2	VHL box domain	1

## Sheet: Table S3 PDB-IDs
MFHE	GLHE	SGP
1kbh	1ay7	1bkr
2l14	1qav	1bm8
2c52	1u5s	1eod
1zl8	1uzx	1f7c
2lnh	1zgu	1g2r
1u35	2bf8	1gvd
1f66	2fuh	1hdk
1aoi	2fyl	1hh5
2aro	2ggp	1hk0
2nqb	2k1r	1i27
3afa	2k2s	1id0
1id3	2k79	1iqz
2k42	2k8c	1j3a
1bnd	2kfk	1jf8
1b8m	2kwi	1jwq
3nqj	2l29	1kq6
2yfw	2lvo	1kw4
4ne3	2lz6	1l2h
3b0b	2mcn	1m1q
3v9r	2mj5	1mij
3b0c	2oob	1mj4
1kj1	2ptt	1mjc
5d5g	2rse	1nwa
2d04	2uyz	1pmh
3mez	2xy8	1r2q
1krl	2z59	1r6j
2n4q	3rnk	1rut
4kud	3uyo	1rw1
5gt3	4jqw	1ryq
1hv2	4pou	1t3y
		1t8k
		1tg0
		1tvg
		1urr
		1vmb
		1w0n
		1w1d
		1wna
		1xbi
		1y93
		1yd2
		1yk4
		1ysq
		1z1s
		1z2u
		1zuu
		1zzk
		2a4d
		2a9i
		2af0
		2ayd
		2bmj
		2bo1
		2c60
		2cak
		2end
		2f4k
		2fgo
		2gkg
		2gzq
		2hpj
		2i2q
		2i5u
		2iay
		2idq
		2jdc
		2nsz
		2o0p
		2o31
		2o7a
		2p4f
		2pvb
		2qcp
		2qpw
		2r9i
		2v4x
		2v9v
		2vc8
		2vy7
		2wfi
		2wz8
		2x2o
		2x5y
		2xnq
		2xtv
		2y9u
		2yh5
		2znr
		3a1f
		3ady
		3bjn
		3bwz
		3c6a
		3c9p
		3cp5
		3d06
		3d1p
		3dqy
		3e21
		3ea6
		3fbl
		3fj2
		3ga3
		3ga8
		3gp6
		3hgl
		3hnx
		3hyn
		3i2v
		3jud
		3kt9
		3nbm
		3noh
		3nr5
		3o13
		3onh
		3ouv
		3pmt
		3puc
		3q2b
		3qzl
		3ray
		3rjp
		3rlo
		3s9x
		3t7l
		3tvk
		3tvq
		3u99
		3v2i
		3v46
		3wdn
		3wzs
		3x34
		3zuc
		3zsj
		4a02
		4a3z
		4a8u
		4abl
		4acj
		4ann
		4ba6
		4bbk
		4bfo
		4bj0
		4bji
		4d0q
		4eic
		4esp
		4etn
		4f42
		4f8l
		4fi5
		4fu6
		4g0y
		4g3o
		4ga2
		4gco
		4gt8
		4h7w
		4hcj
		4he6
		4iau
		4icv
		4id8
		4igi
		4ikd
		4izx
		4l6e
		4ld6
		4mq3
		4n6x
		4o6q
		4off
		4orl
		4oxw
		4oxx
		4p0z
		4p3k
		4pdn
		4pqq
		4q0k
		4qb0
		4qpw
		4qy7
		4reh
		4rgi
		4rlc
		4row
		4ruv
		4rvq
		4ryo
		4tkb
		4wee
		4wh9
		4woh
		4wsp
		4xez
		4y88
		4ydx
		4yg0
		4zc3
		4zgf
		5amh
		5aot
		5aoz
		5b82
		5b8d
		5d78
		5d8v
		5dus
		5e0y
		5e1y
		5ffd
		5gu8
		5gyj
		5ht8
		5i29
		5i2q
		5i8t
		5ibn
		5ima
		5j6y
		5jnv
		5joe
		5k9b
		5l71
		5mjr
		5ml3
		5mr1
		5nvg
		5o1x
		5sv5
		5tif
		5u4v
		5u6z
		5ufy
		5vhg
		5x5j
		5xg5
